# Supplementary material for: Ferroptosis Patterns and Tumor Microenvironment Infiltration Characterization in Bladder Cancer
Source: Front Cell Dev Biol. 2022 Mar 21;10:832892. doi: 10.3389/fcell.2022.832892 (PMC8978677; doi:10.3389/fcell.2022.832892)
Supplement: Supplementary file 10 [file Table1.XLSX]

## Sheet: Sheet1
Gene	Conmfidence	Type
DUSP1	Deduced	Marker
NOS2	Deduced	Marker
NCF2	Deduced	Marker
MT3	Deduced	Marker
UBC	Deduced	Marker
ALB	Deduced	Marker
TXNRD1	Deduced	Marker
SRXN1	Deduced	Marker
GPX2	Deduced	Marker
BNIP3	Deduced	Marker
OXSR1	Deduced	Marker
SELENOS	Deduced	Marker
ANGPTL7	Deduced	Marker
SLC7A11	Deduced	Marker
EIF2S1	Deduced	Marker
KIM-1	Deduced	Marker
IL6	Deduced	Marker
CXCL2	Deduced	Marker
RELA	Deduced	Marker
HMOX1	Deduced	Marker
TF	Deduced	Marker
FTL	Deduced	Marker
RPL8	Deduced	Marker
ATP5MC3	Deduced	Marker
TFRC	Deduced	Marker
MAFG	Deduced	Marker
IL33	Deduced	Marker
HAMP	Deduced	Marker
STEAP3	Deduced	Marker
DRD5	Deduced	Marker
GPX4	Deduced	Marker
DRD4	Deduced	Marker
MAP3K5	Deduced	Marker
MAPK14	Deduced	Marker
SLC2A1	Deduced	Marker
SLC2A3	Deduced	Marker
SLC2A6	Deduced	Marker
SLC2A8	Deduced	Marker
SLC2A12	Deduced	Marker
GLUT13	Deduced	Marker
SLC2A14	Deduced	Marker
EIF2AK4	Deduced	Marker
EIF2S1	Deduced	Marker
ATF4	Deduced	Marker
ALOX5	Deduced	Marker
ALOX12	Deduced	Marker
ALOX15	Deduced	Marker
ALOX5	Deduced	Marker
ACSF2	Deduced	Marker
IREB2	Deduced	Marker
HMGB1	Deduced	Marker
HMOX1	Deduced	Marker
NFE2L2	Deduced	Marker
ELAVL1	Deduced	Marker
SLC3A2	Deduced	Marker
SLC7A11	Deduced	Marker
TFAP2C	Deduced	Marker
SP1	Deduced	Marker
HBA1	Deduced	Marker
NNMT	Deduced	Marker
PLIN4	Deduced	Marker
HIC1	Deduced	Marker
STMN1	Deduced	Marker
RRM2	Deduced	Marker
CAPG	Deduced	Marker
HNF4A	Deduced	Marker
NGB	Deduced	Marker
YWHAE	Deduced	Marker
GABPB1	Deduced	Marker
RIPK1	Deduced	Marker
PRDX1	Deduced	Marker
MIR30B	Deduced	Marker
AURKA	Predicted	Marker
MIR4715	Predicted	Marker
DDIT4	Screened	Marker
LOC284561	Screened	Marker
ASNS	Screened	Marker
TSC22D3	Screened	Marker
DDIT3	Screened	Marker
JDP2	Screened	Marker
SESN2	Screened	Marker
SLC1A4	Screened	Marker
PCK2	Screened	Marker
TXNIP	Screened	Marker
VLDLR	Screened	Marker
GPT2	Screened	Marker
PSAT1	Screened	Marker
LURAP1L	Screened	Marker
SLC7A5	Screened	Marker
HERPUD1	Screened	Marker
XBP1	Screened	Marker
ATF3	Screened	Marker
SLC3A2	Screened	Marker
CBS	Screened	Marker
ATF4	Screened	Marker
ZNF419	Screened	Marker
KLHL24	Screened	Marker
TRIB3	Screened	Marker
ZFP69B	Screened	Marker
ATP6V1G2	Screened	Marker
VEGFA	Screened	Marker
GDF15	Screened	Marker
TUBE1	Screened	Marker
ARRDC3	Screened	Marker
CEBPG	Screened	Marker
SNORA16A	Screened	Marker
RGS4	Screened	Marker
BLOC1S5-TXNDC5	Screened	Marker
LOC390705	Screened	Marker
HSD17B11	Screened	Marker
AGPAT3	Screened	Marker
SETD1B	Screened	Marker
PTGS2	Validated	Marker
CHAC1	Validated	Marker
FTH1	Validated	Marker
SLC40A1	Validated	Marker
TF	Validated	Marker
TFRC	Validated	Marker
FTH1	Validated	Marker
GPX4	Validated	Marker
HSPB1	Validated	Marker
NFE2L2	Validated	Marker
GPX4	Validated	Marker
NFE2L2	Deduced	Suppressor
GPX4	Deduced	Suppressor
JUN	Deduced	Suppressor
HSPA5	Predicted	Suppressor
Fer1HCH	Predicted	Suppressor
PLIN2	Screened	Suppressor
SLC7A11	Validated	Suppressor
GPX4	Validated	Suppressor
AKR1C1	Validated	Suppressor
AKR1C2	Validated	Suppressor
AKR1C3	Validated	Suppressor
GPX4	Validated	Suppressor
RB1	Validated	Suppressor
HSPB1	Validated	Suppressor
HSF1	Validated	Suppressor
SLC7A11	Validated	Suppressor
GPX4	Validated	Suppressor
GCLC	Validated	Suppressor
SLC7A11	Validated	Suppressor
NFE2L2	Validated	Suppressor
SQSTM1	Validated	Suppressor
NQO1	Validated	Suppressor
HMOX1	Validated	Suppressor
FTH1	Validated	Suppressor
MUC1	Validated	Suppressor
SLC3A2	Validated	Suppressor
MT1G	Validated	Suppressor
SLC40A1	Validated	Suppressor
SLC7A11	Validated	Suppressor
GPX4	Validated	Suppressor
SLC7A11	Validated	Suppressor
CISD1	Validated	Suppressor
SLC7A11	Validated	Suppressor
FANCD2	Validated	Suppressor
GPX4	Validated	Suppressor
NFE2L2	Validated	Suppressor
FTMT	Validated	Suppressor
HSPA5	Validated	Suppressor
ATF4	Validated	Suppressor
SLC7A11	Validated	Suppressor
GPX4	Validated	Suppressor
GPX4	Validated	Suppressor
HMOX1	Validated	Suppressor
ATF4	Validated	Suppressor
NFE2L2	Validated	Suppressor
TP53	Validated	Suppressor
SLC7A11	Validated	Suppressor
HELLS	Validated	Suppressor
SCD	Validated	Suppressor
FADS2	Validated	Suppressor
SRC	Validated	Suppressor
STAT3	Validated	Suppressor
NFE2L2	Validated	Suppressor
PML	Validated	Suppressor
MTOR	Validated	Suppressor
NFS1	Validated	Suppressor
TP63	Validated	Suppressor
SLC7A11	Validated	Suppressor
TP53	Validated	Suppressor
CDKN1A	Validated	Suppressor
MIR137	Validated	Suppressor
SLC40A1	Validated	Suppressor
GPX4	Validated	Suppressor
ENPP2	Validated	Suppressor
VDAC2	Validated	Suppressor
FH	Validated	Suppressor
CISD2	Validated	Suppressor
SLC40A1	Validated	Suppressor
MIR9-1	Validated	Suppressor
MIR9-2	Validated	Suppressor
MIR9-3	Validated	Suppressor
CBS	Validated	Suppressor
NFE2L2	Validated	Suppressor
SQSTM1	Validated	Suppressor
GPX4	Validated	Suppressor
ISCU	Validated	Suppressor
FTH1	Validated	Suppressor
ACSL3	Validated	Suppressor
OTUB1	Validated	Suppressor
CD44	Validated	Suppressor
LINC00336	Validated	Suppressor
STAT3	Validated	Suppressor
BRD4	Validated	Suppressor
PRDX6	Validated	Suppressor
MIR17	Validated	Suppressor
SCD	Validated	Suppressor
SESN2	Validated	Suppressor
NF2	Validated	Suppressor
ARNTL	Validated	Suppressor
HIF1A	Validated	Suppressor
CA9	Validated	Suppressor
HSPA5	Validated	Suppressor
TMBIM4	Validated	Suppressor
MIR212	Validated	Suppressor
AIFM2	Validated	Suppressor
AIFM2	Validated	Suppressor
LAMP2	Validated	Suppressor
ZFP36	Validated	Suppressor
GPX4	Validated	Suppressor
PROM2	Validated	Suppressor
CHMP5	Validated	Suppressor
CHMP6	Validated	Suppressor
AKR1C1	Validated	Suppressor
AKR1C2	Validated	Suppressor
AKR1C3	Validated	Suppressor
CBS	Validated	Suppressor
NFE2L2	Validated	Suppressor
CAV1	Validated	Suppressor
GCH1	Validated	Suppressor
NOX1	Deduced	Driver
CYBB	Deduced	Driver
NOX3	Deduced	Driver
NOX4	Deduced	Driver
NOX5	Deduced	Driver
DUOX1	Deduced	Driver
DUOX2	Deduced	Driver
NRAS	Deduced	Driver
KRAS	Deduced	Driver
HRAS	Deduced	Driver
FBXW7	Deduced	Driver
ACSL4	Predicted	Driver
LPCAT3	Predicted	Driver
SIRT1	Predicted	Driver
DNAJB6	Predicted	Driver
TFRC	Screened	Driver
ACO1	Screened	Driver
IREB2	Screened	Driver
SLC38A1	Screened	Driver
GLS2	Screened	Driver
G6PDX	Screened	Driver
ATG4D	Screened	Driver
BECN1	Screened	Driver
MAP1LC3A	Screened	Driver
GABARAPL2	Screened	Driver
GABARAPL1	Screened	Driver
ATG16L1	Screened	Driver
WIPI1	Screened	Driver
WIPI2	Screened	Driver
SNX4	Screened	Driver
RPL8	Validated	Driver
IREB2	Validated	Driver
ATP5MC3	Validated	Driver
CS	Validated	Driver
EMC2	Validated	Driver
ACSF2	Validated	Driver
G6PD	Validated	Driver
PGD	Validated	Driver
VDAC2	Validated	Driver
PIK3CA	Validated	Driver
FLT3	Validated	Driver
SCP2	Validated	Driver
TP53	Validated	Driver
TF	Validated	Driver
TFRC	Validated	Driver
TFR2	Validated	Driver
SLC38A1	Validated	Driver
SLC1A5	Validated	Driver
GLS2	Validated	Driver
GOT1	Validated	Driver
CARS1	Validated	Driver
TP53	Validated	Driver
ALOX5	Validated	Driver
KEAP1	Validated	Driver
HMOX1	Validated	Driver
TP53	Validated	Driver
TP53	Validated	Driver
GLS2	Validated	Driver
ATG5	Validated	Driver
ATG7	Validated	Driver
NCOA4	Validated	Driver
TF	Validated	Driver
ALOX5	Validated	Driver
ALOX12	Validated	Driver
ALOX12B	Validated	Driver
ALOX15	Validated	Driver
ALOX15B	Validated	Driver
ALOXE3	Validated	Driver
PHKG2	Validated	Driver
ULK1	Validated	Driver
ATG3	Validated	Driver
ATG5	Validated	Driver
ATG13	Validated	Driver
ULK2	Validated	Driver
NCOA4	Validated	Driver
ACSL4	Validated	Driver
TP53	Validated	Driver
SAT1	Validated	Driver
ALOX15	Validated	Driver
ACSL4	Validated	Driver
LPCAT3	Validated	Driver
ALOX15	Validated	Driver
ACSL4	Validated	Driver
KEAP1	Validated	Driver
EGFR	Validated	Driver
NOX4	Validated	Driver
MAPK3	Validated	Driver
MAPK1	Validated	Driver
BID	Validated	Driver
ACSL4	Validated	Driver
ZEB1	Validated	Driver
KEAP1	Validated	Driver
DPP4	Validated	Driver
ALOX15	Validated	Driver
ALOX12	Validated	Driver
CDKN2A	Validated	Driver
PEBP1	Validated	Driver
SOCS1	Validated	Driver
CDO1	Validated	Driver
MYB	Validated	Driver
HMOX1	Validated	Driver
MAPK8	Validated	Driver
MAPK9	Validated	Driver
MAPK1	Validated	Driver
MAPK3	Validated	Driver
SLC1A5	Validated	Driver
CHAC1	Validated	Driver
MAPK14	Validated	Driver
LINC00472	Validated	Driver
NOX4	Validated	Driver
GOT1	Validated	Driver
BECN1	Validated	Driver
PRKAA2	Validated	Driver
PRKAA1	Validated	Driver
ELAVL1	Validated	Driver
BAP1	Validated	Driver
TP53	Validated	Driver
ABCC1	Validated	Driver
ACSL4	Validated	Driver
MIR6852	Validated	Driver
ACVR1B	Validated	Driver
TGFBR1	Validated	Driver
BAP1	Validated	Driver
EPAS1	Validated	Driver
HILPDA	Validated	Driver
HIF1A	Validated	Driver
ALOX12	Validated	Driver
ACSL4	Validated	Driver
HMOX1	Validated	Driver
IFNG	Validated	Driver
ANO6	Validated	Driver
LPIN1	Validated	Driver
HMGB1	Validated	Driver
TNFAIP3	Validated	Driver
TLR4	Validated	Driver
NOX4	Validated	Driver
ATF3	Validated	Driver
ATM	Validated	Driver
YY1AP1	Validated	Driver
EGLN2	Validated	Driver
MIOX	Validated	Driver
TAZ	Validated	Driver
MTDH	Validated	Driver
IDH1	Validated	Driver
TAZ	Validated	Driver
BECN1	Validated	Driver
PANX1	Validated	Driver
BACH1	Validated	Driver
ACSL4	Validated	Driver
LONP1	Validated	Driver
